# Supplementary material for: Epidemiology and clinical features of Rotavirus infection among children in Rawalpindi, Pakistan
Source: PLoS One. 2025 May 20;20(5):e0324037. doi: 10.1371/journal.pone.0324037 (PMC12091768; doi:10.1371/journal.pone.0324037)
Supplement: S1 File — (ZIP) [file pone.0324037.s001.zip]

Archive with 11 entries (10 files):
- supporting information PLOS rotavirus/
- supporting information PLOS rotavirus/S1_fig.pdf
- supporting information PLOS rotavirus/S1_table Pdf.pdf
- supporting information PLOS rotavirus/S2_fig.pdf
- supporting information PLOS rotavirus/S2_table.pdf
- supporting information PLOS rotavirus/S3_fig.pdf
- supporting information PLOS rotavirus/S3_table.pdf
- supporting information PLOS rotavirus/S4_fig.pdf
- supporting information PLOS rotavirus/S4_table.pdf
- supporting information PLOS rotavirus/S5_fig.pdf
- supporting information PLOS rotavirus/S5_table.pdf
